# Supplementary material for: Divergent Floral and Vegetative Trait Responses to Abiotic Factors Drive Phenotypic Diversity in Platanthera dilatata (Orchidaceae) Across Alaska
Source: Ecol Evol. 2025 Jun 21;15(6):e71594. doi: 10.1002/ece3.71594 (PMC12181683; doi:10.1002/ece3.71594)
Supplement: Supplementary file 1 — Data S1. [file ECE3-15-e71594-s001.xlsx]

## Sheet: Metadata
This file contains the raw dataset used in analsyes. Each row represents one specimen sheet.
Column Heading	Variable
UAM_ID	Herbarium accession number
Lat	Degrees latitude
Long	Degrees longitude
Region_N_4	Geographic region
ElevationCorrected	Elevation
Habitat_N_4	Habitat type
Flowers	Number of flowers
WLeaf_mm	Leaf width in mm
Lleaf cm	Leaf length in cm
WInflor_mm	Inflorescence width in mm
LInflor_cm	Inflorescence length in cm
WSepal_mm	Sepal width in mm
LSepal_mm	Sepal length in mm
LSpur_mm	Spur length in mm
LLip_mm	Lip length in mm
AnnualMTemp	Annual mean temperature
MeanDiurnalRange	Mean diural range in temperature
Isothermality	Isothermality
TempSeasonality	Temperature seasonality
MaxTempWarmestMo	Maximum temperature in the warmest month
MinTempColdest_Mo	Minimum temperature in the coldest month
AnnualRangeTemp	Annual range in temperature
MeanTempWettest_Quarter	Mean temperature in the wettest quarter
MeanTempDriestQuarter	Mean temperature in the driest quarter
MeanTempWarmestQuarter	Mean temperature in the warmest quarter
MeanTempColdestQuarter	Mean temperature in the coldest quarter
Annual_Precip	Annual precipitation
PrecipWettest_Mo	Preciptiation in the wettest month
PrecipDriestMo	Precipitation in the driest month
PrecipSeasonality	Precipitation seasonlity0
PrecipWettest_Qrtr	Precipitation in the wettest quarter
PrecipDriestQrtr	Precipitation in the driest quarter
PrecipWarmQrtr	Precipitation in the warmest quarter
PrecipColdestQrtr	Precipitation in the coldest quarter

## Sheet: P. dilatata Data
UAM_ID	Lat	Long	Region	ElevationCorrected	Habitat	Flowers	WLeaf_mm	Lleaf_cm	WInflor_mm	LInflor_cm	WSepal_mm	LSepal_mm	LSpur_mm	LLip_mm	AnnualMTemp	MeanDiurnalRange	Isothermality	TempSeasonality	MaxTempWarmestMo	MinTempColdest_Mo	AnnualRangeTemp	MeanTempWettest_Quarter	MeanTempDriestQuarter	MeanTempWarmestQuarter	MeanTempColdestQuarter	Annual_Precip	PrecipWettest_Mo	PrecipDriestMo	PrecipSeasonality	PrecipWettest_Qrtr	PrecipDriestQrtr	PrecipWarmQrtr	PrecipColdestQrtr
5397	54	-166.71	Aleutians	1	Meadow	25	13.7457	15.7388	21.4777	8.41924	3.43643	7.73196	7.21649	7.30241	3.78833	5.37333	31.2549	419.963	14.02	-3.172	17.192	2.114	9.18867	9.55	-0.560667	1573	205	57	34.6953	547	202	269	447
11481	53.46	-167.8	Aleutians	120	Meadow	18	13.7812	9.50689	20.7795	5.17873	2.45478	7.21361	6.95521	7.06288	4.23583	3.687	25.0271	389.73	12.736	-1.996	14.732	2.96333	6.70733	9.53933	-0.038	1134	146	53	29.9067	401	184	236	309
12778	53.93	-166.36	Aleutians	2	Meadow	22	13.9605	10.1933	19.3299	6.87285	3.09278	6.0567	4.29553	5.45533	3.67237	5.44649	32.5829	407.7	13.6368	-3.07895	16.7158	2.1	8.91228	9.25526	-0.550877	1582	200	59	33.5413	546	210	274	449
26346	51.842	-176.661	Aleutians	15	Meadow	23.5	17.7835	10.0945	19.3299	8.33978	2.70619	7.32388	6.57216	8.37629	4.45258	3.72897	25.5826	382.049	12.8095	-1.76667	14.5762	3.21825	6.89841	9.61111	0.223016	1131	145	53	29.5362	398	184	240	309
44906	52.83	173.18	Aleutians	15	Meadow	16	17.0256	7.91272	16.5231	7.0801	2.78496	6.10106	6.43124	7.17772	4.04444	4.93333	30.7692	410.116	12.8333	-3.2	16.0333	5.68889	4.13889	9.62778	-0.394444	875	113	44	31.1747	303	149	251	178
44907	51.53	179	Aleutians	65	Meadow	16	13.7887	5.53265	16.4948	3.96048	2.14777	4.46735	4.76804	4.51031	4.00066	3.30307	27.1916	324.02	10.8368	-1.31053	12.1474	7.52895	3.96228	8.38246	0.415789	951	117	56	29.7794	329	174	292	182
45439	53.85	-166.53	Aleutians	120		14.5	11.555	8.53845	13.7135	5.54661	2.19072	5.59851	5.38015	5.36942	3.76861	5.455	31.1833	429.043	14.2133	-3.28	17.4933	2.05222	9.33111	9.64667	-0.663333	1586	204	57	35.3004	552	200	266	458
45440	53.86	-166.56	Aleutians	12	Meadow	16.2	8.41924	12.2784	18.4708	5.20876	2.53436	7.17354	6.22852	6.32302	2.89529	5.12826	29.0088	446.788	13.7391	-3.93913	17.6783	1.07391	8.71667	9.14348	-1.57826	1608	208	60	34.2333	557	211	276	458
45441	53.95	-166.58	Aleutians	258	Meadow	7	6.89061	9.30233	15.0732	2.25237	2.23945	6.45995	5.59862	7.62274	3.90278	5.21667	33.5837	360.913	13.0333	-2.5	15.5333	2.72778	8.51667	8.93333	0.177778	1546	195	57	35.2313	539	200	266	449
48075	55.8333	166.4	Aleutians	15	Meadow	21.3333	23.4446	7.52375	24.6714	7.05258	2.78862	7.35715	6.24756	6.95692	0.440151	4.67727	21.3574	652.083	12.6091	-9.29091	21.9	2.86894	1.32727	8.90606	-6.82576	924	112	50	24.9019	308	174	239	225
48076	54.5437	168.105	Aleutians	8	Meadow	19.6667	26.2254	8.1668	21.3303	6.61029	2.54856	6.45287	5.42628	6.23126	2.52917	3.79167	22.1735	504.505	12	-5.1	17.1	4.8	5.63333	9.38333	-2.95	1115	125	55	24.1804	362	217	289	251
156292	55.0333	166.142	Aleutians	5	Meadow	23	15.1179	6.34953	22.1729	4.90425	2.23745	5.81536	5.03931	5.88591	0.756111	4.53555	20.7419	653.794	12.7867	-9.08	21.8667	3.28556	1.73778	9.16778	-6.64778	818	99	44	25.4395	271	148	215	202
163402	54.8109	167.525	Aleutians	5	Meadow	37	20.2528	13.7937	20.2224	7.34479	2.94237	8.15976	6.63	7.62386	0.495167	4.38167	21.769	601.206	11.72	-8.408	20.128	2.67467	4.81867	8.464	-6.022	1148	128	57	23.6489	372	224	293	261
4119624	54.861	-163.425	Aleutians	10	Meadow	20	13.8356	10.0304	21.9178	3.50076	2.60274	7.16895	6.68189	6.33181	4.54783	3.90217	30.1782	312.642	12.1087	-0.821739	12.9304	3.76304	6.1913	8.99203	1.32536	1135	146	55	30.04	403	187	237	283
4120040	54.839	-163.382	Aleutians	10	Meadow	44.5556	18.3781	10.6401	22.39	9.62596	2.8865	6.94624	7.1933	6.43551	3.14167	4.70926	25.1384	513.443	13.5	-5.23333	18.7333	4.26111	7.33519	9.95926	-2.32407	1127	135	63	27.1536	387	214	271	295
15975	61.24	-149.58	Interior	518	Meadow	20	17.0112	11.6279	18.0879	7.13178	2.15332	5.38329	5.51249	5.51249	1	7.96667	27.8555	801.904	16.6	-12	28.6	6.06667	0.233333	11.3667	-7.91667	719	112	33	39.5561	283	103	202	161
26353	61.13	-145.75	Southeast	746	Wet meadow	19	13.3162	6.37457	20.189	6.38316	3.09278	7.51718	7.08763	9.02062	-1.45833	9.63333	28.5856	888.323	16.2	-17.5	33.7	4.7	-2.1	9.68333	-11.8167	860	104	41	27.2611	291	147	243	190
31330	62.5986	-150.175	Interior	547	Wet meadow	20.5	13.8603	6.93013	14.7766	6.69459	1.8256	7.21649	6.27148	5.94931	-0.129167	9.24167	27.4233	937.52	18.5	-15.2	33.7	10.4333	-5.96667	12.0667	-10.2333	749	119	34	48.3762	323	110	278	126
38338	61.18	-144.4	Southeast	548	Wet meadow	16	12.1447	10.5814	16.1499	7.36434	2.41171	7.49354	7.36434	6.28768	-1.80417	11.0417	28.1675	1030.38	18.3	-20.9	39.2	5.11667	-1.73333	10.7667	-14.2333	988	120	47	29.1584	335	161	268	233
38419	61.23	-144.47	Southeast	672	Wet meadow	18.5	12.5754	6.95808	17.1835	5.65891	2.21792	5.64169	5.98622	6.24462	-2.84167	10.8833	28.6404	994.322	16.6	-21.4	38	3.86667	-2.68333	9.18333	-14.8333	898	106	41	29.0319	299	141	259	211
39081	62.36	-151.92	Interior	94	Wet meadow	16	15.0344	14.6499	16.9674	5.99871	2.14777	7.08763	6.01375	5.62715	-0.175	11.3333	27.4415	1130.45	21.2	-20.1	41.3	12.1833	-0.316667	13.7667	-13.4667	535	83	20	47.4446	226	72	194	100
51100	61.21	-149.89	Interior	30	Muskeg	21.5	7.60309	10.0945	17.7191	7.89089	2.4055	5.51976	7.10911	5.21907	2.6125	7.79167	24.5021	913.928	19.2	-12.6	31.8	8.28333	8.08333	14.0333	-8.11667	890	137	41	39.9952	352	133	214	219
51101	63.15	-149.4	Interior	621	Wet meadow	19.5	8.77183	8.76528	15.1856	5.50546	1.93777	5.22926	6.64301	5.5786	-2.00833	9.83333	26.6486	1045.05	18.6	-18.3	36.9	9.53333	-2.53333	11.5333	-13.5833	552	89	21	50.9509	247	74	225	94
51103	61.53	-149.23	Interior	8	Meadow	19	11.1469	8.36125	17.1821	6.26503	1.84708	5.88488	8.61791	7.15206	2.23333	10.2667	29.3333	930.353	20.1	-14.9	35	12.3667	-2.58333	13.6667	-8.85	457	75	12	50.251	199	54	165	84
52660	62.65	-150.96	Interior	990	Wet meadow	18.3333	10.2183	9.06769	17.762	7.3952	1.75764	6.96507	6.94323	8.0786	-3.15417	9.54167	26.9539	953.166	16.6	-18.8	35.4	8.1	-4.86667	9.48333	-13.1833	656	106	25	52.078	290	85	266	113
52661	62.64	-151.71	Interior	934	Wet meadow	22.5	11.5979	8.67053	17.1821	5.69158	1.84708	5.79897	4.46735	4.6177	-3.12083	10.125	27.1448	1018.52	17.3	-20	37.3	8.63333	-4.8	10.1667	-14.0667	570	90	22	49.9006	246	75	231	102
52662	62.7	-150.55	Interior	874	Fen	15	13.7027	8.88746	10.4167	4.8561	2.12629	6.6366	6.33591	7.43127	-2.43333	9.35	27.5811	924.169	16.3	-17.6	33.9	8.25	-3.83333	9.71667	-12.25	742	115	32	47.2696	313	111	279	121
52663	62.48	-151.76	Interior	1082	Fen	17.3333	12.457	7.54582	17.268	5.76031	1.84708	5.58419	5.52692	5.88488	-2.975	9.78333	27.3278	962.76	16.8	-19	35.8	8.36667	-4.93333	9.75	-13.0333	597	92	22	48.7397	254	79	239	110
56461	62.55	-151.14	Interior	618	Fen	22.5	7.96821	9.46091	13.4235	10.2556	2.08333	5.71306	6.37887	5.15464	-1.59583	10.4917	28.1278	1013.72	18.4	-18.9	37.3	9.9	-2.71667	11.4333	-12.8333	624	100	25	48.0501	267	88	242	110
61873	61.4	-149.06	Interior	284	Meadow	14.5	13.2947	9.4201	22.5515	5.5305	1.99742	7.62457	5.84192	7.73196	1.24167	8.81667	29.0979	822.344	17.7	-12.6	30.3	10.6	0.733333	11.75	-8.13333	553	86	23	41.6636	218	77	178	111
61879	61.43	-149.13	Interior	913	Meadow	10	9.5146	5.58419	14.39	3.4579	1.84708	5.8634	4.98282	5.15464	-0.354167	7.94167	28.8788	764.976	15.3	-12.2	27.5	4.38333	-1.68333	9.8	-8.36667	678	100	32	36.0596	255	108	207	135
62883	61.75	-149.16	Interior	1164	Muskeg	12	17.1821	12.893	16.5163	8.939	2.42698	6.46478	7.19502	5.84192	-1.25417	8.09167	29.0024	779.101	14.7	-13.2	27.9	7.91667	-2.83333	9.15	-9.18333	654	92	27	39.0508	253	98	225	123
63101	61.81	-149.2	Interior	832	Wet meadow	17.5	10.2448	9.01203	17.7405	8.37629	1.84708	6.93729	8.22595	7.56014	-1.12917	8.44167	28.233	827.984	15.9	-14	29.9	8.58333	-2.4	9.86667	-9.88333	602	87	22	42.9307	244	86	217	109
63867	61.7	-151.58	Interior	368	Wet meadow	23	6.98024	9.15163	16.7741	7.23153	1.80412	6.14261	7.45275	6.09966	-0.0166667	10	28.9855	935.15	18.9	-15.6	34.5	6.05	-1.2	12.1167	-10.2667	654	105	23	43.5933	267	92	205	132
66943	62.36	-150.73	Interior	355	Wet meadow	24.5	10.2663	8.44502	17.1821	6.91796	1.73969	5.26203	6.76546	5.24055	-0.258333	10.4833	28.643	999.154	19.3	-17.3	36.6	10.9833	-6.38333	12.55	-11.4167	682	109	28	49.7978	295	93	253	118
66965	62.45	-150.65	Interior	362	Wet meadow	32.5	14.39	11.0395	19.244	9.39218	1.97595	6.74399	6.46478	6.74399	-0.333333	10.4667	28.442	1006.74	19.4	-17.4	36.8	10.9667	-6.45	12.5667	-11.6	690	111	28	49.7278	299	94	259	118
67280	62.76	-148.46	Interior	707	Wet meadow	28	13.2517	11.5442	13.9605	9.92912	1.71821	5.26203	6.98024	5.94931	-2.15833	9.81667	26.5315	1044.44	18.2	-18.8	37	11.2333	-2.6	11.2333	-13.9333	414	71	13	56.434	190	50	190	67
67311	62.85	-148.76	Interior	929	Wet meadow	8.33333	11.7268	7.70619	14.1753	3.33906	2.03322	6.19989	7.07331	6.48625	-2.6375	9.59167	27.0951	995.579	17.4	-18	35.4	10.4833	-3.75	10.4833	-13.35	462	74	17	52.7685	203	60	203	75
71803	63.15	-149.43	Interior	548	Fen	13.3333	5.81329	4.87686	11.3116	4.97995	1.80412	4.5819	5.79897	4.86827	-1.79167	9.86667	26.5233	1055.49	18.9	-18.3	37.2	9.85	-2.21667	11.8333	-13.55	562	91	22	50.8494	251	76	229	95
75228	62.65	-150.94	Interior	720	Meadow	17.3333	10.8443	7.15066	15.6477	6.76492	1.48472	6.28821	6.14993	6.18632	-2.45833	10.05	27.1622	997.109	17.9	-19.1	37	9.15	-3.83333	10.6	-13.2667	667	109	26	52.4238	296	88	266	112
84424	63.28	-149.43	Interior	975	Fen	16	8.59107	7.36684	17.1821	5.32646	2.14777	5.58419	5.15464	4.93986	-3.37083	9.69167	26.3361	1034.65	17.6	-19.2	36.8	8.41667	-4.7	10.35	-14.3667	525	84	19	52.1387	233	71	226	86
26364	60.33	-145.25	Southeast	15	Fen	37	12.8866	11.5979	21.4777	12.8866	2.27663	6.01375	5.36942	6.65808	4.11667	7.36667	29.1173	675.164	17.3	-8	25.3	8.81667	10.9167	12.85	-3.35	2284	305	125	31.6453	819	416	480	553
26365	60.75	-149.25	Southeast	366		19	7.94674	7.07045	13.8531	6.85997	2.57732	6.4433	7.81787	4.85395	1.72083	7.50833	27.8086	743.58	16.8	-10.2	27	6.61667	0.716667	11.45	-6.48333	877	135	37	42.1404	348	129	192	219
26366	60.91	-149.16	Southeast	3		30	11.6409	9.2354	18.4708	9.1323	2.19072	5.58419	6.27148	6.0567	2.87436	7.87564	28.3768	763.406	17.8539	-9.9	27.7538	7.91667	6.96795	12.5705	-5.88718	823	129	36	42.6913	330	120	181	200
47195	60.62	-153.27	Interior	425	Meadow	20.6667	9.99139	7.69595	19.3368	4.65762	2.45478	5.64169	4.80189	5.03876	-0.329167	10.775	30.2669	901.943	18.2	-17.4	35.6	5.68333	-1.38333	11.1167	-10.5167	652	93	29	34.97	243	102	195	144
48913	60.12	-143.28	Southeast	15	Fen	40.5	13.2609	7.76087	19.5652	9.23913	2.94565	7.51087	6.1087	6.63043	3.8375	7.04167	28.978	661.373	16.5	-7.8	24.3	3.73333	7.41667	12.05	-3.81667	2338	314	116	34.4877	859	409	473	585
51098	60.76	-146.16	Southeast	96	Muskeg	14.5	7.94674	9.87973	13.6383	5.02577	1.86856	6.18557	7.36684	6.01375	3.85	6.43333	27.6109	627.553	16.6	-6.7	23.3	8.25	-0.45	12.1	-2.9	1321	179	77	32.1787	487	238	314	296
51104	60.38	-148.98	Southeast	557	Meadow	12.75	16.076	8.11211	16.9674	7.5988	2.64891	5.79897	7.48497	6.51489	1.2625	6.79167	28.2986	663.808	15.1	-8.9	24	0.95	3.93333	10.1333	-5.75	1118	168	56	39.7133	430	180	216	282
51243	59.93	-144.38	Southeast	192	Meadow	28	7.4957	7.75344	17.8802	7.1628	2.7384	6.8299	8.03265	6.93729	4.55417	4.80833	25.1745	523.925	14.8	-4.3	19.1	8.56667	6.38333	11.4	-0.95	2394	307	123	28.7194	807	427	509	599
51381	59.91	-149.58	Southeast	156	Muskeg	31.5	16.1512	11.4347	22.9811	11.9308	3.28608	7.25945	9.02062	8.16151	3.14167	6.58333	29.9242	584.274	15.3	-6.7	22	3.25	8.63333	10.7	-3.33333	1479	230	53	45.0654	587	204	224	408
57955	60.56	-149.58	Southeast	328	Wet meadow	15.5	9.86219	13.2537	20.6718	5.87425	2.26098	7.81654	7.10594	6.99828	2.1125	7.775	28.69	738.386	17.1	-10	27.1	6.93333	5.81667	11.7167	-6.08333	933	148	40	48.157	383	126	182	241
58007	60.66	-149.23	Southeast	363	Meadow	22.6667	9.85109	7.48711	17.3253	9.9055	2.70619	6.32875	6.91581	6.14261	1.32083	7.34167	27.6002	734.861	16.4	-10.2	26.6	6.23333	0.133333	11	-6.71667	929	144	40	43.0552	369	137	196	234
58301	60.36	-148.98	Southeast	400	Muskeg	32	15.5713	9.73797	19.7165	10.1203	2.92096	6.91581	8.4622	5.90636	0.525	6.48333	28.3115	637.65	13.9	-9	22.9	5.01667	-1.36667	9.15	-5.93333	1004	142	48	37.3475	373	156	214	265
58457	59.947	-147.472	Southeast	5	Meadow	27.6667	10.9536	11.7082	21.5349	6.98454	2.57732	7.00172	7.96105	6.62944	3.57917	5.07917	25.8811	563.7	15.05	-4.575	19.625	3.77083	8.68333	11.0667	-2.27917	1237	178	61	37.4408	473	214	241	291
58476	60.86	-147.55	Southeast	24	Muskeg	10.75	4.50043	3.79845	11.9401	3.44208	1.89492	4.86649	7.01981	5.85702	4.36528	6.70278	29.8787	614.383	17.1333	-5.3	22.4333	8.55556	0.155556	12.5056	-2.21111	844	120	41	35.7475	320	136	208	190
58834	60.48	-145.88	Southeast	233	Muskeg	16	5.62715	6.24141	13.7027	5.53265	1.89003	5.41237	7.00172	5.79897	3.6375	6.95833	30.1227	607.753	16.1	-7	23.1	7.9	-0.533333	11.6833	-2.85	1703	230	103	31.6335	619	321	382	399
60129	60.23	-143.02	Southeast	42	Fen	10.6667	5.23256	5.52469	12.1619	4.41573	1.97674	4.89233	5.84266	4.76601	3.58333	7.53333	29.199	697.389	17.3	-8.5	25.8	3.45	2.86667	12.4167	-4.4	2308	318	115	35.7004	863	403	474	568
82145	60.25	-143.09	Southeast	365	Fen	19.3333	12.3139	7.21506	17.0389	7.04754	2.54868	6.4433	6.87285	5.98511	2.20833	7.76667	29.9871	687.316	16	-9.9	25.9	2.18333	1.18333	10.9833	-5.51667	2172	288	112	33.494	793	381	463	535
141179	60.1812	-142.759	Southeast	46	Fen	11.5	5.79673	6.24548	12.3342	4.47782	2.02412	4.84927	6.50301	4.78036	3.8	7.25	29.2339	675.395	17	-7.8	24.8	3.61667	3.05	12.3667	-3.83333	2424	342	114	36.8977	917	416	492	599
141620	60.2835	-149.724	Southeast	163	Fen	17	9.6325	8.63049	13.4941	7.54378	1.90927	5.95751	8.45535	5.59862	2.4125	7.80833	29.3546	708.26	17.1	-9.5	26.6	2.1	5.8	11.5833	-5.56667	983	160	37	52.5305	411	116	167	280
147821	59.7164	-149.783	Southeast	128	Meadow	21.5	17.5043	10.5885	18.0412	8.41924	2.31959	8.11856	8.99914	7.94674	4.64167	6.5	32.8283	488.801	15.5	-4.3	19.8	4.91667	9.11667	11.05	-0.516667	1418	220	52	44.2451	560	192	216	392
4060	59.5	-139.33	Southeast	21	Meadow	32	12.0275	13.6211	19.7165	5.13746	1.97595	6.22852	5.58419	5.92784	3.20833	7.45	27.3897	755.855	16.8	-10.4	27.2	3.73333	10.5667	12.3333	-6.06667	3345	497	151	37.0245	1255	525	590	829
8761	55.71	-133.56	Southeast	423	Meadow	14	11.671	7.51077	15.8484	5.76227	2.97158	5.51249	7.49354	6.07235	5.50833	4.9	29.1667	438.763	14.8	-2	16.8	3.28333	9.23333	11.1667	0.916667	3884	579	167	38.4324	1448	550	789	1131
9840	55.24	-131.15	Southeast	164	Muskeg	15.3333	7.54582	8.77434	16.6094	6.04811	2.16208	5.14032	7.51718	5.98511	6.55417	6.225	30.5147	532.65	17.6	-2.8	20.4	3.36667	11.55	13.3	0.45	2722	394	122	35.815	1004	406	428	785
9999	54.92	-130.76	Southeast	103	Muskeg	19	5.32646	6.64089	13.3162	6.5421	2.09103	7.91304	7.92395	5.45533	6.73333	6.13333	29.4872	550.315	17.8	-3	20.8	3.43333	11.8667	13.65	0.333333	2230	319	99	36.2921	825	328	351	646
10093	55.49	-131.07	Southeast	358	Muskeg	27	9.27835	7.74485	19.1151	8.21735	2.66323	5.28351	7.73196	6.52921	5.65	6.35	29.8122	556.907	17.3	-4	21.3	2.41667	10.9167	12.8167	-0.6	2792	405	122	36.7631	1033	407	432	826
11665	55.3	-133.58	Southeast	121	Meadow	15	6.85137	4.72509	13.241	4.59515	2.08333	4.67139	7.50644	4.75372	6.52083	4.63056	28.7018	427.538	15.4	-0.733333	16.1333	4.41667	10.0222	12.0333	1.86111	3634	548	154	38.7556	1360	515	732	1050
11813	56.46	-132.38	Southeast	11	Muskeg	12	6.13264	4.88372	12.1533	4.95155	1.98105	5.06747	7.9242	5.84841	6.35417	6.34167	30.1984	539.644	17.6	-3.4	21	3.15	11.5667	13.0667	-0.0666667	2800	436	131	38.167	1038	426	454	794
26355	55.08	-133.18	Southeast	643	Meadow	17.6	11.7955	5.29983	14.6048	5.74485	2.24442	5.69158	5.8992	5.83119	5.35833	4.56667	31.0658	374.681	13.7	-1	14.7	3.8	8.2	10.4333	1.6	3194	455	142	36.0285	1172	467	646	829
26356	54.91	-132.95	Southeast	467	Meadow	30.5	16.0897	10.9359	17.3077	10.3846	2.58547	6.73077	5.7906	5.12821	5.85	4.86667	30.8017	415.244	14.9	-0.9	15.8	3.83333	9.25	11.3667	1.65	2875	407	130	34.9872	1048	430	583	735
26357	56.1	-132.66	Southeast	80	Muskeg	15.5	4.4143	8.02541	11.2403	6.71619	1.74419	4.65116	5.64169	4.52196	6.3875	6.15833	29.6074	534.969	17.4	-3.4	20.8	3.53333	11.3833	13.0167	0.05	3243	498	148	37.9074	1204	481	509	923
26358	59.28	-135.11	Southeast	617	Meadow	25	22.6804	9.02062	15.2491	7.45704	2.57732	6.4433	6.65808	5.58419	1.625	8.28333	27.7035	755.879	16.9	-13	29.9	-2.56667	5.56667	11	-7.48333	1133	157	40	45.2886	439	135	170	379
26359	59	-134.96	Southeast	42	Fen	19.25	6.26074	4.46413	14.2397	7.41087	2.11555	5.01503	6.02806	5.45533	3.95833	7.48333	26.5366	751.583	18.8	-9.4	28.2	4.21667	8.01667	13.25	-5.26667	1183	194	55	41.654	461	175	207	320
26361	58.83	-134.98	Southeast	8	Meadow	44	14.0893	18.5395	20.7045	13.4493	2.31959	6.87285	7.08763	6.35739	4.875	7.3	27.7567	699.618	18.7	-7.6	26.3	5.08333	8.85	13.45	-3.75	1251	203	59	40.8945	488	187	229	328
26402	55.88	-134.25	Southeast	360	Meadow	19	10.2341	7.5247	20.4038	5.8634	3.06415	6.54353	7.38832	6.52921	5.575	4.33333	26.9151	420.165	14	-2.1	16.1	3.55	9.05	10.9667	1.01667	4684	711	188	40.6281	1771	639	935	1380
41270	55.25	-131.51	Southeast	70	Muskeg	13	5.126	7.91237	14.3041	5.68084	1.84708	5.79897	7.00172	5.60567	7.23333	6.3	31.9797	496.594	18	-1.7	19.7	4.31667	11.8167	13.6167	1.68333	3180	461	145	34.1382	1159	494	512	893
41280	55.25	-131.51	Southeast	70	Muskeg	11	7.1449	7.05112	15.7216	5.80112	2.2122	5.82045	9.64347	5.41237	7.23333	6.3	31.9797	496.594	18	-1.7	19.7	4.31667	11.8167	13.6167	1.68333	3180	461	145	34.1382	1159	494	512	893
41336	55.4	-131.73	Southeast	31	Muskeg	16	6.76141	7.6727	12.8768	5.4565	1.85185	5.64169	8.01034	5.12489	7.4125	6.625	33.6294	481.306	18.1	-1.6	19.7	4.66667	11.85	13.6	2.08333	3623	551	166	35.2862	1328	568	584	1004
41645	55.41	-131.7	Southeast	41	Muskeg	17.6	4.53058	6.3497	13.7726	7.08958	2.12461	5.81395	7.81654	6.25538	7.27917	6.60833	33.0417	494.908	18.1	-1.9	20	4.4	11.8833	13.6333	1.73333	3665	558	170	35.137	1340	576	593	1011
41891	55.48	-132.66	Southeast	92	Meadow	32	15.6761	9.38846	18.2601	12.9802	2.79931	7.23514	9.04393	6.54608	6.7224	6.99583	34.0119	505.928	18.2063	-2.3625	20.5688	4.13646	11.3333	13.0979	1.03646	3225	485	148	36.1766	1188	492	507	906
41892	55.86	-134.26	Southeast	444	Meadow	20.5	15.1847	10.8935	23.4966	9.77448	2.89948	7.30241	5.32646	5.60567	5.3625	4.35833	27.7601	403.204	13.7	-2	15.7	3.5	8.6	10.6333	1.13333	4648	703	187	40.4469	1753	635	931	1369
41893	55.92	-134.32	Southeast	64	Muskeg	15	5.55081	5.87746	16.2895	5.6234	1.81469	5.31597	9.24424	5.65756	6.24583	4.525	27.0958	428.208	14.7	-2	16.7	4.24167	9.68333	11.6167	1.225	4793	734	186	41.6235	1831	643	938	1430
41894	55.95	-133.21	Southeast	15	Muskeg	22.5	9.19244	10.9579	19.695	4.15163	1.71821	6.50773	8.0756	7.08763	6.85833	5.73333	29.8611	510.378	17.5	-1.7	19.2	4	11.5833	13.25	1.08333	3622	552	159	38.2533	1346	530	549	1036
42194	56.56	-134.89	Southeast	419	Muskeg	28.5	12.6503	9.62199	17.1821	7.94674	2.62027	5.64863	7.38832	6.14261	4.95417	5.49167	31.5613	446.188	14.8	-2.6	17.4	2.58333	8.76667	10.8	0.366667	4332	656	180	40.0659	1617	597	905	1256
42490	56.66	-132.83	Southeast	339	Muskeg	23	5.58419	10.9794	13.7457	9.31701	2.0189	5.36942	7.64605	5.84192	5.30417	6.14167	28.5659	577.756	17.1	-4.4	21.5	5.46667	11.0333	12.6667	-1.28333	3007	450	143	36.4234	1090	462	496	851
42491	56.8	-132.96	Southeast	39	Muskeg	22.5	5.35816	8.60303	13.2206	9.78596	1.88356	5.04281	7.05622	5.5722	5.99167	6.05	28.673	574.119	17.5	-3.6	21.1	6.16667	11.7	13.1833	-0.7	3029	477	140	38.8441	1131	456	490	841
42492	56.66	-132.25	Southeast	59	Fen	22.6667	7.83219	8.37772	16.5378	7.2079	2.09049	5.3551	5.87056	5.39805	5.35833	6.58333	27.2039	663.28	18.3	-5.9	24.2	1.13333	11.9167	13.4	-2.86667	2527	391	118	37.4407	926	389	416	709
42753	57.28	-133.25	Southeast	98	Muskeg	21	7.06288	8.59604	15.3962	7.35573	2.13178	5.10336	8.441	5.92162	5.31667	5.71667	26.3441	609.558	16.9	-4.8	21.7	5.61667	11.3333	12.9	-1.9	2824	444	133	39.0722	1066	432	479	773
43166	57.53	-136.01	Southeast	40	Meadow	80	22.8261	16.9565	28.2609	17.8261	3.69565	7.95652	9.34783	8.26087	6.62917	5.575	32.4128	418.854	16.2	-1	17.2	7.25	7.7	12.0833	2.1	2331	364	97	40.3604	905	354	589	618
43428	58.63	-137.58	Southeast	100	Meadow	15	9.75086	13.0541	16.9674	5.99227	2.57732	6.61512	8.8488	6.87285	4.71065	4.53426	23.2791	550.29	14.7889	-4.68889	19.4778	5.40741	9.77778	11.5389	-1.61481	2488	360	100	37.969	931	359	396	687
43429	58.29	-136.47	Southeast	51	Meadow	43	18.7016	14.4024	26.9561	10.718	3.43938	8.59845	7.60963	8.38349	5.725	4.8	25.3968	520.592	15.9	-3	18.9	6.08333	10.7167	12.2833	-0.15	2313	358	91	39.5364	884	345	381	623
44215	58.4	-134.56	Southeast	23	Meadow	22	15.3747	11.6516	18.5185	7.36003	2.41171	6.41688	7.81654	6.99828	5.425	7.05	27.9762	673.783	18.9	-6.3	25.2	10.0667	9.16667	13.75	-2.78333	1496	221	75	34.4503	553	251	340	356
44216	58	-135.73	Southeast	132	Meadow	73	20.4897	20.0816	24.4845	13.2646	2.74914	6.74399	6.4433	6.4433	5.5799	6.30196	29.2554	562.01	17.4353	-4.10588	21.5412	5.82941	7.9098	12.798	-0.786274	1863	291	85	40.2929	729	281	347	477
44217	58.25	-134.27	Southeast	461	Muskeg	18.75	6.95876	7.73088	14.4223	9.28587	2.30527	5.75601	8.50515	5.84192	3.375	7.4	32.7434	558.865	15.4	-7.2	22.6	3.75	6.06667	10.4	-3.1	2104	317	107	36.9498	792	326	415	539
44218	58.66	-134.93	Southeast	42	Fen	15.3333	12.1134	10.799	15.3351	7.80355	2.34822	6.0567	8.59107	6.50057	5.27083	7.20833	28.9491	642.391	18.6	-6.3	24.9	5.43333	8.56667	13.3333	-2.41667	1272	201	58	40.1147	490	185	251	333
44219	58.51	-134.75	Southeast	128	Meadow	27	12.2423	12.7491	20.189	12.646	2.83505	6.27148	9.53608	6.09966	4.81667	7.05	27.6471	673.999	18.4	-7.1	25.5	5.03333	8.38333	13.2	-3.35	1371	206	63	36.8016	511	212	294	345
44220	58.25	-134.83	Southeast	325	Muskeg	18.3333	5.43478	10.0725	11.2319	7.75362	2.11957	7.32609	7.31884	6.66667	4.54167	6.56667	28.4271	603.964	17.1	-6	23.1	4.78333	7.25	12.2833	-2.35	1624	238	76	36.1866	603	245	332	425
44221	58.93	-135.78	Southeast	630	Meadow	28	8.56164	8.06507	14.7688	7.76969	2.0976	5.84332	6.52825	6.35702	2.775	7.58333	28.944	667.354	16.6	-9.6	26.2	-1.06667	9.45	11.2333	-4.91667	1494	214	60	43.3666	577	190	223	474
44222	58.03	-135.63	Southeast	226	Meadow	35	17.0389	13.8388	17.0819	10.1761	2.59164	5.99943	6.74399	5.18328	5.13556	6.32667	29.5731	553.114	16.9267	-4.46667	21.3933	5.37889	7.42444	12.2467	-1.02889	1800	276	84	39.8373	699	267	338	469
44223	58.38	-134.65	Southeast	151	Muskeg	25.2	7.87801	10.1194	18.5567	7.79897	2.27663	6.42612	6.9244	6.78694	5.13996	6.83977	28.3594	634.034	18.0409	-6.07727	24.1182	5.35455	8.37651	13.1129	-2.39318	1495	219	73	34.6119	546	242	329	369
44224	58.25	-134.27	Southeast	461	Muskeg	19	6.99914	8.33119	13.5559	8.89769	2.0655	5.36173	7.87671	6.00171	3.375	7.4	32.7434	558.865	15.4	-7.2	22.6	3.75	6.06667	10.4	-3.1	2104	317	107	36.9498	792	326	415	539
44225	58.41	-134.66	Southeast	390	Meadow	15	10.4866	12.7735	17.4849	6.74203	2.19638	6.56761	8.65633	7.49354	4.2375	7.00833	28.4892	641.823	17.4	-7.2	24.6	4.46667	7.36667	12.4	-3.23333	1581	231	78	35.1176	580	247	328	410
50643	57.33	-133.11	Southeast	60	Meadow	50	23.2558	18.7468	30.1464	11.7097	3.66064	8.39793	7.01981	7.27821	4.84167	5.96667	26.2849	638.136	17.1	-5.6	22.7	5.16667	11.0667	12.7333	-2.76667	2653	422	128	39.1947	1005	412	458	717
50644	58.4	-134.5	Southeast	5	Meadow	22	9.79759	10.239	17.6572	6.0745	2.47631	6.52455	8.09647	6.26615	2.6	7.1	28.8618	631.751	15.6	-9	24.6	2.85	5.53333	10.7	-4.51667	1678	230	79	34.3118	601	255	334	469
50645	60.11	-137.35	Southeast	1252	Meadow	16.2857	9.33924	5.66015	15.5839	5.76289	2.06718	6.04774	5.91731	5.74628	-2.72917	10.4083	28.9926	911.366	15.6	-20.3	35.9	7.7	-3.85	8.68333	-13.3167	636	74	20	33.0421	204	81	187	169
50646	60.1	-137.5	Southeast	1141	Meadow	26	12.142	8.71134	20.3179	9.53179	1.86856	5.0043	5.79897	5.24055	-2.79167	10.2667	28.361	928.584	15.7	-20.5	36.2	-2.43333	-3.7	8.73333	-13.7667	676	79	23	31.4687	217	92	184	183
50877	59.43	-139.53	Southeast	4	Meadow	46	16.323	12.8007	25.1289	9.2354	3.17869	7.60309	7.73196	6.95876	4.0625	7.075	29.4792	641.508	16.1	-7.9	24	4.46667	10.2167	11.9667	-3.5	3698	561	158	38.5033	1402	558	634	931
50919	59.5	-139.66	Southeast	11	Meadow	9	7.04467	9.24828	12.3282	4.59192	1.93299	5.58419	6.52921	5.24055	4.06667	7.28333	31.1254	622.909	16.1	-7.3	23.4	4.2	10.1333	11.8833	-2.95	3871	582	167	38.0912	1461	588	667	965
51099	58.3	-134.4	Southeast	150	Muskeg	10.5	8.39793	7.89836	13.5228	6.37166	1.72265	4.6081	9.38846	6.37382	3.44384	6.92391	28.565	633.736	16.3217	-7.91739	24.2391	3.72826	6.46884	11.5007	-3.83116	1889	276	93	35.4587	697	295	383	491
51118	58.38	-134.66	Southeast	151	Muskeg	20	8.71993	12.2852	20.6186	7.09407	2.08333	6.01375	6.76546	6.78694	5.13996	6.83977	28.3594	634.034	18.0409	-6.07727	24.1182	5.35455	8.37651	13.1129	-2.39318	1495	219	73	34.6119	546	242	329	369
144441	60.22	-140.91	Southeast	925	Meadow	16.5	12.5395	5.84051	15.1737	5.38329	2.32558	6.20873	5.87855	5.62016	-3.24583	8.94167	31.9345	732.389	10.4	-17.6	28	-2.98333	-3.53333	5.5	-11.9667	2074	278	125	31.0757	743	380	492	459
146606	58.6405	-135.901	Southeast	159	Muskeg	28	14.2182	13.3763	15.4639	10.4253	1.84708	4.811	6.8299	5.75601	4.67917	6.74167	29.3116	587.419	17.1	-5.9	23	5.08333	7.38333	12.05	-2.23333	1630	261	68	43.4092	642	228	273	457
147950	59.0607	-137.024	Southeast	293	Meadow	32	14.0034	8.77577	20.189	12.921	2.7921	7.00172	7.94674	7.94674	2.54583	6.64167	25.2535	700.745	16.4	-9.9	26.3	-1.51667	9.23333	11.2833	-5.66667	1874	271	71	40.407	704	252	268	561
153533	59.9228	-141.356	Southeast	24	Fen	25	12.6855	13.4432	21.8408	10.2312	2.11187	6.86358	7.47003	7.10616	3.7375	7.79167	32.197	635.102	16.1	-8.1	24.2	3.83333	10.0167	11.65	-3.6	2696	391	135	36.4816	1023	468	528	655
153534	59.9228	-141.356	Southeast	24	Fen	22	11.3578	19.4065	18.1896	4.72246	2.17763	5.9778	6.19129	6.40478	3.7375	7.79167	32.197	635.102	16.1	-8.1	24.2	3.83333	10.0167	11.65	-3.6	2696	391	135	36.4816	1023	468	528	655
248484	58.3103	-134.118	Southeast	109	Muskeg	17	5.42394	6.22506	13.9755	4.3724	1.68329	4.90441	6.33139	4.79011	3.65417	7.25833	29.5054	644.471	16.8	-7.8	24.6	4.15	7.03333	11.5	-4.2	2567	417	128	40.8101	1000	391	509	628
3508	60.146	-158.73	Southwest	182		24	11.512	5.81186	12.8866	8.4746	1.76117	6.01375	6.22852	4.55326	-0.9	8.98333	25.6667	985.928	16.7	-18.3	35	10.3167	-7.73333	10.95	-13.4333	575	100	25	45.8567	243	88	214	101
4194	57.72	-153.9	Southwest	36	Wet meadow	37	22.8682	13.3893	17.9156	6.87339	2.41171	6.11542	8.87166	6.89061	3.7875	6.95833	30.519	573.193	14.3	-8.5	22.8	5.8	-1.78333	10.9833	-2.91667	1266	145	77	20.9558	397	261	317	298
4330	57.7	-153.88	Southwest	10	Fen	24	11.8432	13.441	15.5039	10.9087	2.45478	6.02929	7.66581	6.45995	3.94479	6.91875	30.6139	565.344	14.425	-8.175	22.6	5.92917	-1.54583	11.0625	-2.64583	1264	146	76	22.0236	400	256	317	295
4734	57.61	-152.16	Southwest	7	Fen	24.5	10.4381	11.2027	20.7045	7.7921	2.23368	5.49828	6.85137	6.65808	6.42917	5.54167	34.8533	369.48	15.8	-0.1	15.9	7.31667	11.1167	11.6	2.68333	1734	191	91	23.2932	527	323	386	451
5903	58.56	-152.66	Southwest	14	Meadow	27.6667	18.5567	8.93184	26.0596	6.73826	3.06415	6.85853	8.33333	7.41695	4.78889	7.16889	34.5433	503.763	16.2333	-4.52	20.7533	5.59889	9.14222	11.3544	-0.688889	1327	145	73	21.2884	405	262	328	369
6021	57.61	-152.16	Southwest	7	Meadow	49	30.8419	15.6529	27.4914	16.0782	3.04983	8.16151	9.87973	6.87285	6.42917	5.54167	34.8533	369.48	15.8	-0.1	15.9	7.31667	11.1167	11.6	2.68333	1734	191	91	23.2932	527	323	386	451
6033	57.61	-152.16	Southwest	7	Meadow	46	23.7543	12.9854	26.6323	12.3024	3.09278	7.38832	8.59107	7.94674	6.42917	5.54167	34.8533	369.48	15.8	-0.1	15.9	7.31667	11.1167	11.6	2.68333	1734	191	91	23.2932	527	323	386	451
6316	58.1	-152.91	Southwest	58	Meadow	43	21.7784	18.3935	20.0601	14.4201	2.92096	8.71993	9.45017	7.94674	4.14167	7.16667	31.8518	582.377	16.4	-6.1	22.5	4.96667	11.5833	11.5833	-2.3	1561	171	87	20.0561	475	313	313	425
6885	58.4	-155.4	Southwest	176		24	16.366	10.1761	23.7973	6.01375	2.92096	6.74399	7.60309	7.73196	1.7	7.56667	28.1289	747.186	16.1	-10.8	26.9	7.13333	-6.28333	11.15	-6.83333	876	114	45	29.0862	319	161	227	166
12391	57.78	-152.43	Southwest	320	Muskeg	20	16.7526	9.40292	25.4296	7.86942	2.92096	8.16151	9.27835	7.08763	4.54375	6.26875	32.2508	502.957	15.8125	-3.625	19.4375	5.04792	11.1354	11.1354	-0.720833	1818	198	99	20.3644	543	348	348	513
17469	55.345	-160.5	Southwest	10		42	21.8293	15.378	22.1951	16.2317	2.7439	7.31707	8.47561	6.70732	4.20289	4.58782	27.5608	458.288	13.9077	-2.73846	16.6461	5.36795	1.78974	10.3949	-0.641026	750	94	34	31.7846	265	121	220	143
20919	56.7643	-157.517	Southwest	3	Meadow	42	9.86219	8.99225	20.1981	9.25926	2.84238	7.32127	8.78553	6.84755	3.125	6.75	30	611.687	15.3	-7.2	22.5	8.2	-1.8	10.7833	-3.71667	562	75	29	31.9281	207	95	151	114
26362	56.3333	-158.5	Southwest	271	Meadow	34.3333	19.7531	11.582	21.648	11.0709	2.5122	5.78524	9.41717	5.90009	2.59792	5.69028	29.1996	523.261	13.6333	-5.85417	19.4875	7.25764	-3.00278	9.57986	-3.00278	572	75	29	33.1017	211	94	188	94
26363	61.33	-158.16	Southwest	251	Wet meadow	15.3333	14.4044	9.52176	13.1014	6.33591	2.42698	5.94931	7.34536	6.22852	-1.79583	9.90833	24.958	1125.52	18.6	-21.1	39.7	10.4333	-8.35	11.9	-15.5	533	100	24	52.7477	242	76	216	88
42118	61.19	-159.86	Southwest	466	Meadow	24	21.8341	16.9214	24.345	14.1921	2.51092	8.29694	8.0786	7.1179	-0.966667	7.76667	24.6561	916.868	16.4	-15.1	31.5	9.5	-7.65	10.8667	-10.8833	560	103	25	49.7286	245	84	217	89
46419	55.9833	-160.567	Southwest	2	Muskeg	20.5	13.5417	9.70898	19.9098	5.99119	2.83505	6.89433	8.29038	6.78694	2.82448	4.38854	23.0976	534.115	12.875	-6.125	19	7.725	-2.00625	9.74792	-3.11875	776	100	38	34.1157	285	124	246	163
46422	55.63	-159.66	Southwest	48	Meadow	34.3333	20.189	6.4433	22.7234	12.6289	2.84937	7.64605	9.10653	8.67698	3.60644	5.14773	27.9354	498.23	13.8364	-4.59091	18.4273	4.89394	1.34848	10.1954	-1.74242	641	81	32	32.1314	227	104	196	118
46423	55.2	-162.66	Southwest	10	Muskeg	24	12.7046	10.4048	17.2265	6.87339	2.28252	6.54608	5.51249	5.68475	3.21667	5.76786	29.4493	522.77	13.7	-5.88572	19.5857	4.50357	1.28571	9.95476	-2.63095	1007	118	57	27.2569	342	185	267	254
46424	55.1	-159.55	Southwest	247	Meadow	25	13.1873	11.0438	20.9837	5.56271	2.66323	7.13058	5.71306	6.35739	3.5	4.5	28.125	422.616	12.7	-3.3	16	4.71667	0.9	9.31667	-0.883333	746	97	43	29.1117	264	136	210	147
46425	56.2667	-158.7	Southwest	109	Meadow	17.5	17.9802	13.4819	18.9707	6.71404	2.49785	5.98622	8.61326	7.06288	2.775	5.91667	28.4455	567.513	14.4	-6.4	20.8	7.68333	-3.36667	10.1667	-3.36667	559	71	29	31.3315	202	96	182	96
48291	58.91	-152	Southwest	56		21.6667	14.0396	8.32185	20.7235	3.55297	2.42607	6.63221	7.06288	7.1203	4.75417	7.05833	35.8291	474.464	15.7	-4	19.7	5.3	8.91667	10.9667	-0.316667	1140	128	61	25.173	368	196	282	318
54568	59.6327	-158.78	Southwest	35		19	15.4494	8.75108	16.8107	7.99481	2.37684	6.11495	7.13051	6.05013	-0.691667	9.53333	25.1539	1049.29	18.1	-19.8	37.9	11.15	-7.38333	11.8833	-14.2833	614	102	25	43.6503	251	93	216	107
60493	58.6379	-153.596	Southwest	25	Meadow	33.5	20.9948	12.3234	21.4255	11.5999	2.86391	6.78295	7.51507	7.45047	4.45417	7.64167	33.0808	564.903	16.2	-6.9	23.1	6.05	9.08333	11.7667	-1.9	1153	134	69	21.6485	362	231	304	270
81884	59.42	-161.15	Southwest	230	Meadow	19	23.986	12.898	19.6249	7.94592	2.90013	6.65068	8.94025	6.3672	0.229167	5.925	21.9444	801.083	14.9	-12.1	27	9.96667	-6.03333	10.6333	-8.46667	726	130	23	52.5085	312	87	265	111
81885	59.42	-161.15	Southwest	230	Meadow	11	9.44178	9.73179	17.4444	6.01832	1.74444	5.86568	8.22067	7.80637	0.229167	5.925	21.9444	801.083	14.9	-12.1	27	9.96667	-6.03333	10.6333	-8.46667	726	130	23	52.5085	312	87	265	111
144907	57.3111	-154.608	Southwest	60		24.5	13.9966	14.2313	17.6357	8.32472	2.23945	6.02929	9.13006	6.67528	4.03333	6.41667	29.7068	571.574	15.7	-5.9	21.6	5.11667	-0.583333	11.1667	-2.28333	1134	133	73	20.6717	363	236	247	274
145339	57.4667	-154.65	Southwest	3	Meadow	59	19.0353	18.8028	29.6296	17.8553	3.5745	8.5702	9.47459	9.04393	3.96667	6.51667	30.8847	555.343	15.2	-5.9	21.1	5.35	-0.766667	10.95	-2.23333	1063	124	69	21.8458	343	213	286	233
145785	57.5833	-153.166	Southwest	733	Meadow	17.3333	12.9271	5.32084	16.4083	4.7215	2.205	5.44358	6.90784	6.49584	1.93333	5.9	29.5	492.601	12.8	-7.2	20	2.71667	8.43333	8.61667	-2.85	1611	176	100	17.9181	487	342	393	394
240841	57.0702	-154.343	Southwest	27	Muskeg	52	21.4041	17.9452	27.4401	14.024	3.21062	9.41781	9.33219	8.3476	4.47986	5.72222	29.9593	510.14	15.025	-4.075	19.1	5.85	-0.127778	11.025	-1.075	1176	136	74	21.5311	374	237	300	268
240939	57.3066	-154.204	Southwest	137	Muskeg	25	19.0068	17.8981	18.4503	12.0505	2.31164	6.16438	10.0171	8.13356	3.34583	6.10833	28.4108	594.602	14.9	-6.6	21.5	4.55	10.85	10.85	-3.1	1293	150	79	20.6031	410	268	268	292
